# Supplementary material for: A machine learning approach for predicting descending thoracic aortic diameter
Source: Front Cardiovasc Med. 2023 Feb 13;10:1097116. doi: 10.3389/fcvm.2023.1097116 (PMC9969122; doi:10.3389/fcvm.2023.1097116)
Supplement: Supplementary file 5 [file Table_2.XLSX]

## Sheet: y1
x	y1	linear_y1	SVM_y1	extraTree_y1	randomFr_y1	linear y1 error	SVM y1 error	extratree y1 error	randomforest y1 error	linear square error	SVM square error	extratree square error	randomforest square error	linear MSE	SVM MSE	extratree MSE	randomforest MSE
1	26.8	27	26.7342	26.84	26.3024	0.2	0.0657853	0.04	0.497647	0.04	0.00432771	0.0016	0.247653	4.803	1.865	2.42554	2.50951
2	25.1	28.1	24.8301	23.055	24.7001	3	0.269914	2.045	0.399859	9	0.0728534	4.18203	0.159888
3	24	26.6	25.6711	25.57	26.0935	2.6	1.67115	1.57	2.09352	6.76	2.79274	2.4649	4.38281
4	20.7	22.1	21.6545	21.58	21.9495	1.4	0.954496	0.88	1.24952	1.96	0.911063	0.7744	1.5613
5	23.4	22.9	24.8359	24.11	24.7354	0.5	1.4359	0.71	1.33539	0.25	2.0618	0.5041	1.78325
6	25.6	23	22.0823	21.24	21.5027	2.6	3.51774	4.36	4.09729	6.76	12.3745	19.0096	16.7878
7	22.5	25	24.5085	22.31	23.893	2.5	2.00846	0.19	1.39303	6.25	4.03393	0.0361	1.94052
8	19	22.8	19.202	19.135	19.5384	3.8	0.201969	0.135	0.538426	14.44	0.0407916	0.018225	0.289903
9	21.7	23.3	21.6623	23.315	25.1668	1.6	0.0376784	1.615	3.4668	2.56	0.00141966	2.60823	12.0187
10	23.2	25.6	24.7888	27.055	25.2837	2.4	1.58881	3.855	2.08371	5.76	2.5243	14.861	4.34184
11	25	20.7	21.1423	22.66	24.4836	4.3	3.85766	2.34	0.516397	18.49	14.8815	5.4756	0.266666
12	27.6	24.6	26.5406	26.12	26.2303	3	1.0594	1.48	1.36975	9	1.12233	2.1904	1.87621
13	28.3	29.1	27.0724	28.81	26.8262	0.8	1.22757	0.51	1.47381	0.64	1.50694	0.2601	2.17212
14	16.9	18.5	18.1331	17.32	19.05	1.6	1.23307	0.42	2.14998	2.56	1.52045	0.1764	4.62239
15	28.2	32.6	28.6044	27.445	26.6417	4.4	0.404444	0.755	1.55832	19.36	0.163575	0.570025	2.42836
16	23	23.5	22.6468	24.72	25.1374	0.5	0.353156	1.72	2.13743	0.25	0.124719	2.9584	4.5686
17	24.7	24.5	24.7241	24.715	25.1517	0.2	0.0241038	0.015	0.451657	0.04	0.000580996	0.000225	0.203994
18	20.6	20.8	22.3778	21.43	21.0861	0.2	1.77784	0.83	0.486054	0.04	3.16071	0.6889	0.236248
19	20	19.5	18.9028	20.13	20.2746	0.5	1.09721	0.13	0.274635	0.25	1.20387	0.0169	0.0754246
20	22.4	20.9	20.7059	23.075	24.0376	1.5	1.6941	0.675	1.63758	2.25	2.86998	0.455625	2.68167
21	24.6	22.6	23.6554	23.78	24.9143	2	0.944641	0.82	0.314335	4	0.892347	0.6724	0.0988063
22	23.7	25.8	23.3389	23.585	24.7019	2.1	0.361065	0.115	1.00191	4.41	0.130368	0.013225	1.00383
23	20.3	19.9	19.9348	20.775	20.5987	0.4	0.36519	0.475	0.298673	0.16	0.133364	0.225625	0.0892057
24	28.4	30.8	28.2133	29.025	26.6116	2.4	0.18674	0.625	1.78837	5.76	0.034872	0.390625	3.19827
25	19.1	19.6	19.7469	19.91	20.1772	0.5	0.646942	0.81	1.07718	0.25	0.418534	0.6561	1.16033
26	25.3	22.3	23.2211	23.245	24.6059	3	2.07894	2.055	0.694119	9	4.322	4.22303	0.481802
27	21.3	21.2	19.4302	19.535	20.2552	0.1	1.86976	1.765	1.04485	0.01	3.49599	3.11523	1.09171
28	20.4	21.5	21.304	21.545	21.8131	1.1	0.904037	1.145	1.41313	1.21	0.817283	1.31102	1.99695
29	32.5	33.3	31.7668	30.155	29.3535	0.8	0.733164	2.345	3.1465	0.64	0.537529	5.49902	9.90047
30	30	35.2	30.3248	28.39	30.4707	5.2	0.324836	1.61	0.470738	27.04	0.105518	2.5921	0.221594
31	22.8	22.4	21.0786	22.87	24.2033	0.4	1.72142	0.07	1.40326	0.16	2.96327	0.0049	1.96913
32	22.9	21.5	23.2849	22.31	24.0971	1.4	0.384868	0.59	1.19705	1.96	0.148123	0.3481	1.43293
33	24.5	23.3	24.6373	26.155	25.4962	1.2	0.13727	1.655	0.996246	1.44	0.0188429	2.73903	0.992507
34	28.3	29.8	28.4503	28.425	29.746	1.5	0.150293	0.125	1.44596	2.25	0.0225881	0.015625	2.09081
35	23.4	19.7	24.5168	23.92	24.3425	3.7	1.11681	0.52	0.942513	13.69	1.24727	0.2704	0.88833
36	33.2	33.6	31.2578	29.595	30.8042	0.4	1.94218	3.605	2.39577	0.16	3.77208	12.996	5.73972
37	26.4	28.7	25.8912	28.395	27.1896	2.3	0.508771	1.995	0.789606	5.29	0.258848	3.98003	0.623478
38	23.9	23.2	23.3421	24.17	24.8356	0.7	0.557871	0.27	0.935627	0.49	0.31122	0.0729	0.875398
39	23.9	26.2	24.8248	23.43	24.5674	2.3	0.92478	0.47	0.667425	5.29	0.855218	0.2209	0.445456
40	28.6	30.1	30.256	27.95	26.7468	1.5	1.656	0.65	1.85323	2.25	2.74232	0.4225	3.43446
