# Supplementary material for: A machine learning approach for predicting descending thoracic aortic diameter
Source: Front Cardiovasc Med. 2023 Feb 13;10:1097116. doi: 10.3389/fcvm.2023.1097116 (PMC9969122; doi:10.3389/fcvm.2023.1097116)
Supplement: Supplementary file 6 [file Table_3.XLSX]

## Sheet: y2
x	y2	linear_y2	SVM_y2	extraTree_y2	randomFr_y2	linear y2 error	SVM y2 error	extratree y2 error	randomforest y2 error	linear square error	SVM square error	extratree square error	randomforest square error	linear MSE	SVM MSE	extratree MSE	randomforest MSE
1	23.3	23.9341	24.8683	25.43	24.1681	0.634137	1.56831	2.13	0.868129	0.40213	2.4596	4.5369	0.753647	2.54191	1.81719	2.0394	2.73335
2	22.5	24.447	23.2563	22.98	23.4973	1.94702	0.756272	0.48	0.997271	3.7909	0.571947	0.2304	0.994549
3	22.9	24.7818	24.142	23.885	24.1723	1.88178	1.24201	0.985	1.27229	3.5411	1.54258	0.970225	1.61872
4	19.1	19.976	19.9706	20.325	20.1169	0.875975	0.870575	1.225	1.01693	0.767333	0.757902	1.50062	1.03415
5	22.8	20.2875	22.5892	21.8	22.7284	2.51247	0.210835	1	0.0715657	6.31248	0.0444515	1	0.00512165
6	21.7	21.5773	20.5255	20.6	19.2854	0.122655	1.1745	1.1	2.4146	0.0150442	1.37945	1.21	5.83028
7	20.9	23.2224	22.2905	21.055	21.9216	2.32241	1.3905	0.155	1.02164	5.39358	1.9335	0.024025	1.04375
8	17.3	18.1361	18.2118	17.64	17.5175	0.836117	0.91179	0.34	0.217493	0.699092	0.831361	0.1156	0.0473032
9	21.2	21.1584	20.5257	21.48	23.8198	0.0415752	0.674313	0.28	2.61975	0.0017285	0.454698	0.0784	6.8631
10	21.4	23.6721	23.6905	24.265	22.6061	2.27212	2.29054	2.865	1.20613	5.16254	5.24658	8.20823	1.45475
11	24.2	19.7714	20.168	21.32	22.5166	4.42865	4.03198	2.88	1.68342	19.6129	16.2569	8.2944	2.83391
12	25	22.9704	24.3672	23.31	24.4062	2.02957	0.632766	1.69	0.59379	4.11916	0.400392	2.8561	0.352586
13	23.8	24.6939	24.4927	26.92	26.8129	0.893914	0.692689	3.12	3.01289	0.799082	0.479818	9.7344	9.07748
14	16.1	15.9757	16.6536	16.255	17.2533	0.124319	0.553607	0.155	1.1533	0.0154551	0.306481	0.024025	1.33011
15	25.5	28.9591	26.055	26.535	24.5826	3.45907	0.555048	1.035	0.917423	11.9651	0.308078	1.07123	0.841665
16	22.6	22.2793	22.1065	23.085	23.3948	0.320681	0.493481	0.485	0.794804	0.102836	0.243523	0.235225	0.631713
17	22.4	22.4298	22.7368	23.28	23.625	0.0298222	0.336752	0.88	1.22501	0.000889365	0.113402	0.7744	1.50065
18	18.5	17.9406	19.754	20.515	19.5447	0.55938	1.25396	2.015	1.04467	0.312907	1.57242	4.06023	1.09133
19	19.1	17.3486	17.3094	18.245	18.6833	1.75136	1.79064	0.855	0.416669	3.06725	3.2064	0.731025	0.173613
20	20.1	21.3758	19.8862	21.71	21.8133	1.27583	0.213753	1.61	1.71333	1.62773	0.0456905	2.5921	2.93549
21	24.4	21.3324	21.5474	22.86	23.2939	3.06759	2.8526	1.54	1.10612	9.41008	8.13732	2.3716	1.2235
22	22.8	22.5851	22.0183	22.16	22.6923	0.214855	0.781717	0.64	0.107722	0.0461625	0.611081	0.4096	0.0116039
23	19.5	19.318	18.8845	18.75	18.8921	0.181986	0.615485	0.75	0.607855	0.0331189	0.378821	0.5625	0.369488
24	25.7	25.2201	26.3721	26.875	24.8762	0.479945	0.672066	1.175	0.823822	0.230348	0.451672	1.38063	0.678683
25	18.5	18.2442	18.7111	19.215	18.4581	0.255789	0.21115	0.715	0.0418723	0.0654279	0.0445842	0.511225	0.00175329
26	23.2	21.7853	21.6821	22.135	23.3451	1.4147	1.51787	1.065	0.145141	2.00139	2.30393	1.13422	0.0210658
27	18.8	18.3372	17.3055	18.195	18.4838	0.462805	1.49445	0.605	0.316218	0.214189	2.23339	0.366025	0.0999936
28	18.9	20.9915	19.8607	20.195	20.231	2.09154	0.960693	1.295	1.33099	4.37453	0.922931	1.67703	1.77155
29	29.3	30.9222	28.752	29.26	29.5733	1.62224	0.547973	0.04	0.27331	2.63168	0.300275	0.0016	0.0746982
30	27.8	27.2848	27.5838	28.405	26.0002	0.515225	0.216178	0.605	1.79977	0.265457	0.0467331	0.366025	3.23916
31	21.1	20.5286	20.0277	21.4	23.137	0.571408	1.07234	0.3	2.03701	0.326507	1.14991	0.09	4.14939
32	22.4	21.3163	21.7189	21.74	21.8639	1.08373	0.681091	0.66	0.536116	1.17446	0.463885	0.4356	0.28742
33	21.5	22.0394	22.5713	23.89	24.0048	0.539401	1.0713	2.39	2.50483	0.290953	1.14769	5.7121	6.27418
34	27.5	27.9591	27.0985	27.085	25.0645	0.459098	0.401536	0.415	2.43554	0.210771	0.161231	0.172225	5.93184
35	20.4	21.4859	22.8424	22.575	21.8092	1.08588	2.44238	2.175	1.40924	1.17913	5.9652	4.73062	1.98594
36	30.2	31.8782	29.0497	29.995	26.0708	1.67821	1.15033	0.205	4.12924	2.8164	1.32327	0.042025	17.0507
37	22.6	23.7773	24.3589	23.635	23.5468	1.17729	1.75891	1.035	0.946804	1.38602	3.09376	1.07122	0.896438
38	21.7	22.836	21.7049	22.655	23.5249	1.13595	0.00488318	0.955	1.82494	1.29039	2.38454e-05	0.912025	3.33042
39	21.5	19.3486	21.9668	22.91	23.3397	2.15143	0.466768	1.41	1.83965	4.62864	0.217872	1.9881	3.38432
40	29.2	28.0204	26.838	26.135	24.9411	1.17962	2.36199	3.065	4.25885	1.3915	5.57902	9.39422	18.1378
