# Supplementary material for: A machine learning approach for predicting descending thoracic aortic diameter
Source: Front Cardiovasc Med. 2023 Feb 13;10:1097116. doi: 10.3389/fcvm.2023.1097116 (PMC9969122; doi:10.3389/fcvm.2023.1097116)
Supplement: Supplementary file 7 [file Table_4.XLSX]

## Sheet: y3
x	y3	linear_y3	SVM_y3	extraTree_y3	randomFr_y3	linear y3 error	SVM y3 error	extratree y3 error	randomforest y3 error	linear square error	SVM square error	extratree square error	randomforest square error	linear MSE	SVM MSE	extratree MSE	randomforest MSE
1	24.1	22.2388	23.7093	23.445	23.2556	1.86116	0.390672	0.655	0.844359	3.4639	0.152625	0.429025	0.712942	2.52002	1.91106	2.34033	3.00857
2	22.7	23.5887	22.1291	22.11	22.3359	0.888659	0.570855	0.59	0.364054	0.789714	0.325876	0.3481	0.132535
3	23.2	23.0394	22.5762	23.44	23.3223	0.160589	0.623766	0.24	0.122285	0.0257887	0.389084	0.0576	0.0149537
4	18.4	19.7045	18.5067	18.73	19.2806	1.30454	0.106652	0.33	0.880562	1.70181	0.0113746	0.1089	0.775389
5	20.4	19.6155	20.4326	21.325	21.8985	0.784515	0.0326218	0.925	1.49853	0.615463	0.00106418	0.855625	2.2456
6	21	19.7539	19.7231	18.815	19.5315	1.2461	1.27688	2.185	1.46854	1.55278	1.63041	4.77422	2.15662
7	19.3	20.7352	21.5484	20.55	20.5727	1.43517	2.24845	1.25	1.27273	2.05971	5.05551	1.5625	1.61984
8	17.7	18.4738	17.8045	16.695	17.1568	0.773823	0.104514	1.005	0.543223	0.598802	0.0109232	1.01002	0.295092
9	20.7	17.62	19.9134	20.895	22.924	3.08002	0.786563	0.195	2.22399	9.48651	0.618681	0.038025	4.94614
10	21.5	21.2631	22.9631	22.485	21.445	0.236902	1.46311	0.985	0.0550125	0.0561227	2.14069	0.970225	0.00302637
11	21.4	19.1511	21.6639	21.43	22.2802	2.24886	0.263883	0.03	0.880175	5.05737	0.069634	0.0009	0.774708
12	25.3	21.3479	22.3028	23.445	23.4021	3.95208	2.9972	1.855	1.89792	15.6189	8.98321	3.44103	3.6021
13	22.7	25.9191	22.8598	27.37	26.1643	3.21912	0.159843	4.67	3.4643	10.3627	0.0255497	21.8089	12.0014
14	15.5	15.1037	16.0666	15.575	16.6683	0.396252	0.566613	0.075	1.16829	0.157015	0.32105	0.005625	1.36491
15	24.7	24.396	24.2223	24.6	23.9144	0.303988	0.477665	0.1	0.785564	0.0924088	0.228164	0.01	0.617111
16	21.6	22.5628	22.5691	22.475	22.9192	0.96283	0.969103	0.875	1.31924	0.927042	0.939161	0.765625	1.74038
17	22.3	21.5647	21.3879	22.095	22.8141	0.735347	0.912098	0.205	0.514064	0.540735	0.831923	0.042025	0.264261
18	18.9	17.7184	18.9909	19.14	18.9344	1.18163	0.0908996	0.24	0.0344013	1.39625	0.00826274	0.0576	0.00118345
19	18.1	17.2728	16.8708	17.255	17.6727	0.827242	1.22916	0.845	0.427255	0.684329	1.51083	0.714025	0.182547
20	19.7	22.296	20.6256	20.62	20.6744	2.59598	0.925614	0.92	0.974421	6.7391	0.856761	0.8464	0.949495
21	24.2	21.6986	20.8972	22.055	22.0971	2.50139	3.30281	2.145	2.10291	6.25694	10.9085	4.60102	4.42221
22	21.3	21.3046	22.8252	21.96	21.8383	0.0045844	1.5252	0.66	0.538295	2.10167e-05	2.32623	0.4356	0.289761
23	17.4	16.6834	18.9073	17.03	18.2424	0.716553	1.50734	0.37	0.842413	0.513448	2.27208	0.1369	0.70966
24	24	25.3453	25.9525	26.075	23.7061	1.34532	1.95254	2.075	0.293903	1.80989	3.81242	4.30562	0.086379
25	17.9	17.875	17.3341	18.305	18.6504	0.0249994	0.56591	0.405	0.750436	0.000624972	0.320255	0.164025	0.563154
26	21.7	21.2215	21.6036	21.965	22.5004	0.47849	0.0964498	0.265	0.800369	0.228952	0.00930256	0.070225	0.640591
27	19.1	17.2204	17.6415	17.095	18.3039	1.87961	1.45847	2.005	0.796074	3.53294	2.12713	4.02003	0.633734
28	18.4	20.7406	19.3476	18.785	19.589	2.34061	0.94764	0.385	1.18901	5.47845	0.898021	0.148225	1.41375
29	30.2	30.4262	27.7196	27.435	27.304	0.226218	2.48044	2.765	2.89595	0.0511745	6.15259	7.64523	8.38655
30	27.8	26.3781	25.9464	26.555	24.2969	1.42191	1.85357	1.245	3.50305	2.02183	3.43573	1.55003	12.2714
31	21.5	21.0445	19.9724	21.105	21.7177	0.455477	1.52757	0.395	0.217663	0.207459	2.33347	0.156025	0.0473772
32	19.8	19.0988	20.2056	20.225	20.7028	0.701205	0.405587	0.425	0.902761	0.491688	0.164501	0.180625	0.814978
33	22.7	21.283	22.0177	23.325	23.7196	1.41704	0.682305	0.625	1.01964	2.008	0.46554	0.390625	1.03966
34	25.6	25.0364	26.1842	24.91	24.0185	0.563621	0.584223	0.69	1.58149	0.317669	0.341316	0.4761	2.5011
35	20.7	18.964	21.8363	21.765	20.8731	1.73596	1.13632	1.065	0.17314	3.01356	1.29123	1.13422	0.0299775
36	30	29.1942	27.7634	26.24	24.5529	0.805838	2.23662	3.76	5.4471	0.649375	5.00246	14.1376	29.6709
37	23.9	22.5985	23.156	24.065	23.046	1.30149	0.743959	0.165	0.854008	1.69387	0.553474	0.027225	0.72933
38	21.8	22.8828	21.0001	22.41	22.9827	1.08281	0.799925	0.61	1.18268	1.17248	0.63988	0.3721	1.39873
39	21.1	20.7306	21.7354	21.64	21.9289	0.369437	0.635395	0.54	0.828922	0.136484	0.403727	0.2916	0.687111
40	28.4	25.3521	25.4212	24.46	23.9721	3.04788	2.97885	3.94	4.42789	9.2896	8.87353	15.5236	19.6062
